# Supplementary material for: Genome-Wide Identification of ATL Gene Family in Wheat and Their Expression Analysis in Response to Salt Stress
Source: Plants (Basel). 2025 Apr 25;14(9):1306. doi: 10.3390/plants14091306 (PMC12073748; doi:10.3390/plants14091306)
Supplement: Supplementary file 1 [file plants-14-01306-s001.zip]

Archive with 6 entries (6 files):
- .DS_Store
- Supplementary materials.pdf
- Supplementary Table S1. Physicochemical properties and subcellular localization of TaATL family proteins..xlsx
- Supplementary Table S2. Gene duplication and gene loss events of the ATL family in wheat and other species..xlsx
- Supplementary Table S3. Primer sequences of the ATL family.xlsx
- Supplementary Table S4. Detailed phylogenetic analysis of the ATL gene family.xlsx
