# Supplementary material for: Genome-Wide Identification of ATL Gene Family in Wheat and Their Expression Analysis in Response to Salt Stress
Source: Plants (Basel). 2025 Apr 25;14(9):1306. doi: 10.3390/plants14091306 (PMC12073748; doi:10.3390/plants14091306)
Supplement: Supplementary file 1 [file plants-14-01306-s001.zip › Supplementary Table S1. Physicochemical properties and subcellular localization of TaATL family proteins..xlsx]

## Sheet: Sheet1
Table S1. Physicochemical properties and subcellular localization of TaATL family proteins.
Sequence ID	Number of Amino Acid	Molecular Weight	Theoretical pI	Instability Index	Aliphatic Index	Grand Average of Hydropathicity	Sublocation
TaATL1	211	22579.8	6.29	74.25	83.93	0.02	PlasmaMembrane
TaATL2	249	25144.5	8.68	69.84	76.95	-0.088	Nuclear
TaATL3	370	38604.8	8.8	82.45	82.65	0.016	Nuclear
TaATL4	211	22267.2	6.1	74.19	73.6	-0.033	Chloroplast
TaATL5	201	20882	8.46	58.37	92.99	0.229	PlasmaMembrane
TaATL6	192	19414.1	5.65	44.79	95.05	0.327	PlasmaMembrane
TaATL7	197	19934.7	7.06	36.79	89.75	0.232	PlasmaMembrane
TaATL8	195	19782.7	8.22	40.23	91.69	0.245	PlasmaMembrane
TaATL9	199	21257.4	8.99	71.89	85.03	0.041	Extracellular
TaATL10	393	42707.8	7.11	60.24	87.74	-0.088	PlasmaMembrane
TaATL11	248	25078.4	8.68	69.61	77.26	-0.09	Extracellular
TaATL12	369	38731.9	8.62	83.56	82.3	-0.04	PlasmaMembrane
TaATL13	187	19754.3	5.82	69.49	70.59	-0.081	Extracellular
TaATL14	224	23255.9	8.07	58.37	93.12	0.304	PlasmaMembrane
TaATL15	195	19704.3	5.67	42.85	92.1	0.299	Extracellular
TaATL16	196	19918.7	7.03	40.14	89.18	0.188	PlasmaMembrane
TaATL17	203	21778.9	8.83	69.25	83.35	-0.023	Extracellular
TaATL18	432	46192.4	6.84	59.19	87.08	-0.094	PlasmaMembrane
TaATL19	174	18086.8	6.8	50.05	86.38	0.166	PlasmaMembrane
TaATL20	248	25102.5	8.68	72.49	77.26	-0.093	Nuclear
TaATL21	376	39246.5	8.8	81.12	82.1	-0.01	Nuclear
TaATL22	186	19617.1	5.62	70.69	68.33	-0.145	Chloroplast
TaATL23	201	20770	8.89	61.5	95.37	0.307	PlasmaMembrane
TaATL24	183	18492.2	6.63	36.1	92.84	0.352	PlasmaMembrane
TaATL25	191	19555.3	6.22	37.81	101.2	0.408	PlasmaMembrane
TaATL26	198	20035	8.23	39.35	90.3	0.257	PlasmaMembrane
TaATL27	434	46831.2	6.19	58.62	85.32	-0.14	Chloroplast
TaATL28	176	18430.2	8.59	47.89	86.36	0.203	PlasmaMembrane
TaATL29	268	27382.1	5.18	66.29	65.04	-0.024	PlasmaMembrane
TaATL30	198	21166.7	9.07	58.45	88.74	0.153	Nuclear
TaATL31	276	28346.3	6.16	45.2	93.04	0.181	Chloroplast
TaATL32	380	40659.2	9.15	73.8	71.58	-0.34	PlasmaMembrane
TaATL33	397	null	null	72.97	69.67	-0.386	Nuclear
TaATL34	151	15075.5	6.7	67.87	93.97	0.466	Extracellular
TaATL35	397	42055.8	5.22	66.56	62.67	-0.438	Nuclear
TaATL36	340	36354.9	5.61	81.15	65	-0.334	Nuclear
TaATL37	190	19970.3	8.69	50.2	90.16	0.129	Extracellular
TaATL38	174	17648	6.41	50.4	68.56	-0.089	Extracellular
TaATL39	197	20589.9	7.57	43.01	89.24	0.234	PlasmaMembrane
TaATL40	237	26029.9	6.09	54.82	83.59	-0.176	Cytoplasmic
TaATL41	176	18430.2	8.59	47.65	86.36	0.218	PlasmaMembrane
TaATL42	267	27480.1	5.18	67.32	62.7	-0.118	PlasmaMembrane
TaATL43	209	22534.3	8.97	59.83	86.84	0.064	Nuclear
TaATL44	281	29102.1	6.44	37.65	89.68	0.126	PlasmaMembrane
TaATL45	380	40425.9	8.95	69.84	72.37	-0.333	PlasmaMembrane
TaATL46	398	42110.8	5.08	83.62	67.31	-0.418	Nuclear
TaATL47	397	42382.9	4.91	66.78	62.12	-0.521	Nuclear
TaATL48	344	37040.7	5.94	80.31	65.38	-0.363	Nuclear
TaATL49	184	19356.5	8.83	48.16	87.23	0.097	Extracellular
TaATL50	178	18380.7	5.69	57.27	67.02	-0.165	Cytoplasmic
TaATL51	197	20605.9	6.5	39.43	92.23	0.272	PlasmaMembrane
TaATL52	164	18524	4.65	72.8	77.38	-0.424	Cytoplasmic
TaATL53	176	18440.2	8.59	47.22	86.36	0.213	PlasmaMembrane
TaATL54	267	27278.9	5.18	68.69	63.82	-0.065	PlasmaMembrane
TaATL55	198	21166.7	9.07	57.69	88.74	0.153	Nuclear
TaATL56	276	28408.2	5.97	43.42	88.77	0.106	Chloroplast
TaATL57	373	40175.7	9.09	71.41	73.16	-0.34	PlasmaMembrane
TaATL58	400	42371.1	5.16	78.32	67.45	-0.448	Nuclear
TaATL59	149	14930.2	6.7	62.38	95.84	0.43	Extracellular
TaATL60	132	13853.2	6.38	30.85	107.2	0.598	PlasmaMembrane
TaATL61	236	24230.9	10.11	53.2	87.33	0.226	PlasmaMembrane
TaATL62	273	28374.5	8.42	49.09	86.89	0.179	PlasmaMembrane
TaATL63	233	25093.5	6.86	66.68	71.76	-0.453	Nuclear
TaATL64	212	22498.7	8.16	45.58	84.34	-0.15	Chloroplast
TaATL65	238	24646.9	8.15	36.68	83.57	0.011	Extracellular
TaATL66	219	23027	9.58	49.81	73.61	-0.128	PlasmaMembrane
TaATL67	209	22608.6	6.2	70.91	72.01	-0.164	Extracellular
TaATL68	136	14320.7	7.56	38.11	101.18	0.624	Extracellular
TaATL69	179	18879.6	7.55	46.94	77.26	0.058	PlasmaMembrane
TaATL70	184	19402.3	7.62	74.37	87.66	0.292	Extracellular
TaATL71	243	25451.1	7.07	69.64	74.81	-0.152	Nuclear
TaATL72	208	20881.6	6.88	45.01	81.39	0.134	Chloroplast
TaATL73	125	13255.7	8.16	37.7	121.6	0.586	Extracellular
TaATL74	206	21822.4	8.49	53.72	90.53	0.145	Extracellular
TaATL75	347	37466.3	5.79	72.54	83.57	-0.294	Nuclear
TaATL76	266	27513.3	8.21	43.84	85.15	0.119	PlasmaMembrane
TaATL77	349	37572.1	6.82	56.33	82.52	-0.223	PlasmaMembrane
TaATL78	215	22698.8	8.47	47.73	78.19	-0.229	Chloroplast
TaATL79	212	22088.2	7.61	49.38	81.65	-0.122	Nuclear
TaATL80	217	22440.7	8.86	40.16	89.91	0.148	PlasmaMembrane
TaATL81	219	22925	9.58	50.57	77.17	-0.031	PlasmaMembrane
TaATL82	204	22055.9	5.85	65.45	68.97	-0.201	Extracellular
TaATL83	203	21862.8	5.82	67.07	74.14	-0.109	Extracellular
TaATL84	146	15257.6	6.87	37.26	99.59	0.59	Extracellular
TaATL85	180	18961.6	6.28	45.79	75.22	0.047	Chloroplast
TaATL86	194	20254.3	6.94	68.85	89.18	0.339	PlasmaMembrane
TaATL87	243	25460.1	7.61	70.19	75.23	-0.142	Nuclear
TaATL88	243	25318.9	7.06	69.49	75.23	-0.121	Nuclear
TaATL89	195	19875.6	8.54	46.08	82.77	0.13	PlasmaMembrane
TaATL90	127	13372.9	8.48	40.26	120.47	0.581	Extracellular
TaATL91	181	19040.5	5.28	48.61	77.68	0.078	Extracellular
TaATL92	206	21805.3	8.65	51.64	87.72	0.12	Extracellular
TaATL93	269	29600.9	4.94	52.71	93.31	-0.119	Cytoplasmic
TaATL94	346	37304.2	6.07	67.93	81.01	-0.273	Nuclear
TaATL95	386	41410.1	8.91	55.81	78.68	-0.164	PlasmaMembrane
TaATL96	387	40425.2	9.38	61.82	86.72	0.191	PlasmaMembrane
TaATL97	425	45632.2	7.13	57.05	85.62	-0.074	PlasmaMembrane
TaATL98	173	19409.3	7.02	76.62	86.18	-0.155	Extracellular
TaATL99	151	16384.8	6.57	63.72	82.05	-0.023	Extracellular
TaATL100	159	16940.2	6.28	71.13	74.84	-0.104	Extracellular
TaATL101	255	26998.9	8.23	57.6	79.1	-0.065	Extracellular
TaATL102	182	18382.2	9.15	38.25	91.98	0.314	PlasmaMembrane
TaATL103	183	18609.2	8.36	55.06	73.17	0.019	Chloroplast
TaATL104	312	33046	5.14	53.39	65.22	-0.129	Extracellular
TaATL105	355	38631.4	5.76	59.63	74.23	-0.325	PlasmaMembrane
TaATL106	260	28186.3	9.4	69.28	75.46	-0.252	Nuclear
TaATL107	281	29758.2	7.57	60.1	83.38	0.025	PlasmaMembrane
TaATL108	183	null	null	51.14	72.08	0.085	Nuclear
TaATL109	186	18861.8	9.07	37.43	93.66	0.346	PlasmaMembrane
TaATL110	254	26977.8	8.22	61.43	77.48	-0.085	Extracellular
TaATL111	152	16102.2	5.34	81.56	69.93	-0.165	Extracellular
TaATL112	173	19416.3	6.98	74.31	85.61	-0.143	Extracellular
TaATL113	190	19700.5	6.7	71.14	88.95	0.051	Extracellular
TaATL114	425	45611.1	6.42	57.49	86.07	-0.053	PlasmaMembrane
TaATL115	447	46717.3	7.62	62.94	87.09	0.17	PlasmaMembrane
TaATL116	355	38658.4	5.76	54.79	74.79	-0.313	PlasmaMembrane
TaATL117	261	28587.7	9.16	69.72	73.64	-0.311	Nuclear
TaATL118	393	42134.2	9.07	66.33	80.31	-0.091	PlasmaMembrane
TaATL119	210	21558.8	8.67	61.07	83.43	0.07	Extracellular
TaATL120	183	18631.3	8.75	58.25	76.34	0.065	Nuclear
TaATL121	186	18707.6	8.99	39.65	93.66	0.351	PlasmaMembrane
TaATL122	255	27297.2	8.23	53.24	78.71	-0.025	Extracellular
TaATL123	152	16104.2	5.34	73.78	71.84	-0.129	Extracellular
TaATL124	173	19360.2	6.06	74.88	85.61	-0.164	Extracellular
TaATL125	159	16887.3	5.54	55.72	90.06	0.272	Extracellular
TaATL126	418	44829.2	6.82	61.68	87.06	-0.046	PlasmaMembrane
TaATL127	414	43340.2	7.66	61.82	85.77	0.103	PlasmaMembrane
TaATL128	355	38669.4	5.76	61.66	73.66	-0.332	PlasmaMembrane
TaATL129	263	28382.5	8.62	71.88	75.7	-0.207	Nuclear
TaATL130	284	30007.4	8.06	58.57	83.91	0.081	PlasmaMembrane
TaATL131	208	21240.4	8.52	53.95	85.19	0.139	Extracellular
TaATL132	139	14852.9	6.87	67.71	82.23	-0.004	Extracellular
TaATL133	155	16911.3	8.93	78.81	81.87	-0.121	Extracellular
TaATL134	137	14515.5	8.24	54.08	79.78	-0.011	Extracellular
TaATL135	417	43870	11.01	95.76	70.22	-0.19	Nuclear
TaATL136	247	26266.1	6.19	55.77	88.87	0.12	PlasmaMembrane
TaATL137	178	18042.7	9.08	36.61	88.99	0.339	Extracellular
TaATL138	209	22907.4	9.08	53.94	80.43	-0.154	Nuclear
TaATL139	147	16284.8	5.28	56.06	91.56	-0.01	Extracellular
TaATL140	360	38128.2	7.59	51.76	84.89	-0.096	Extracellular
TaATL141	397	42180.6	8.82	57.83	73.85	-0.283	PlasmaMembrane
TaATL142	356	37571.4	5.94	71.35	79.21	-0.179	PlasmaMembrane
TaATL143	235	24511	5.31	56.5	84.47	0.133	Chloroplast
TaATL144	185	18380	5.11	38.63	96.11	0.488	PlasmaMembrane
TaATL145	177	18034	8.89	39.61	100.9	0.516	Chloroplast
TaATL146	215	22865.8	5.49	53.69	76.84	-0.189	Cytoplasmic
TaATL147	181	19250.8	5.06	51.56	88.01	-0.027	Cytoplasmic
TaATL148	190	19770	6.86	56.47	91.58	0.296	Extracellular
TaATL149	199	20485.8	6.91	54.35	87.44	0.237	Extracellular
TaATL150	204	21452.9	8.29	54.91	84.26	0.177	Extracellular
TaATL151	192	19728.8	6.57	57.29	83.96	0.259	Extracellular
TaATL152	247	25053.7	6.87	55.83	72.83	0.082	PlasmaMembrane
TaATL153	202	21308.2	6.81	53.23	69.06	-0.297	Nuclear
TaATL154	209	21172.2	8.48	51.13	90.67	0.207	PlasmaMembrane
TaATL155	209	21412.7	8.52	61.1	83.83	0.12	Extracellular
TaATL156	412	43527.7	11.09	93.45	70.83	-0.188	Nuclear
TaATL157	275	28872	5.48	57.97	85.56	0.137	PlasmaMembrane
TaATL158	182	18568.5	9.41	35.54	91.87	0.354	Extracellular
TaATL159	362	38429.4	8.09	50.57	84.39	-0.119	Extracellular
TaATL160	396	42022.5	9.05	55.38	74.04	-0.232	PlasmaMembrane
TaATL161	354	37411.2	5.63	68.74	79.38	-0.179	PlasmaMembrane
TaATL162	235	24368.8	5.31	53.02	82.85	0.165	PlasmaMembrane
TaATL163	182	18504.3	6.41	44.31	100.33	0.46	PlasmaMembrane
TaATL164	177	18096.8	6.28	37.43	98.7	0.375	PlasmaMembrane
TaATL165	182	18478.2	5.76	44.27	102.31	0.383	Extracellular
TaATL166	195	20420.7	6.19	50.9	93.74	0.267	Extracellular
TaATL167	200	20872.3	7.93	58.45	86.95	0.208	Extracellular
TaATL168	189	19711	6.86	58.23	82.7	0.225	Extracellular
TaATL169	255	25651.3	6.87	52.37	70.98	0.046	PlasmaMembrane
TaATL170	202	21219	6.8	54.09	69.55	-0.293	Nuclear
TaATL171	339	36993.5	5.45	65.29	78.02	-0.322	Nuclear
TaATL172	209	21447.6	7.57	50.97	90.67	0.167	PlasmaMembrane
TaATL173	311	32515.3	4.84	61.27	66.14	-0.073	Nuclear
TaATL174	121	13088	6.69	84.35	78.26	0.027	Extracellular
TaATL175	135	14427.4	6.87	68.39	83.26	0.007	Extracellular
TaATL176	158	17250.5	8.57	75.06	74.75	-0.246	Extracellular
TaATL177	417	43841	11.01	90.21	69.98	-0.191	Nuclear
TaATL178	245	25981.8	6.04	59.38	87.59	0.131	PlasmaMembrane
TaATL179	150	16463	5.62	49.81	98.27	0.136	Extracellular
TaATL180	358	38131	7.59	48.4	83.44	-0.161	Extracellular
TaATL181	392	41682.1	8.94	57.28	74.31	-0.266	PlasmaMembrane
TaATL182	355	37431.3	5.47	74.16	79.69	-0.158	PlasmaMembrane
TaATL183	308	32761.5	8.93	65.44	73.67	-0.164	Nuclear
TaATL184	182	18420.1	6.06	30.4	99.78	0.475	PlasmaMembrane
TaATL185	189	19591.6	8.42	44.71	98.1	0.329	PlasmaMembrane
TaATL186	211	22234.3	5.48	56.4	82.94	-0.012	Extracellular
TaATL187	193	20111.4	6.86	56.8	94.72	0.338	Extracellular
TaATL188	200	20710.1	7.93	55.04	90.9	0.251	Extracellular
TaATL189	207	21435.8	6.07	50.67	78.84	0.188	Extracellular
TaATL190	187	19426.5	6.96	59.12	86.15	0.258	Extracellular
TaATL191	149	15706.1	5.17	64.57	83.29	-0.057	Extracellular
TaATL192	213	22885.5	9.88	51.9	83.57	-0.103	Mitochondrial
TaATL193	255	25819.4	6.19	48.66	71.73	0.035	PlasmaMembrane
TaATL194	202	21291.1	6.81	53.87	69.06	-0.308	Nuclear
TaATL195	338	36937.5	5.92	57.73	75.38	-0.37	Nuclear
TaATL196	208	21086.2	8.15	49.89	90.24	0.215	PlasmaMembrane
TaATL197	313	32873.7	4.91	56.7	62.59	-0.112	Nuclear
TaATL198	162	16807.4	9.33	68.79	80.49	0.006	Nuclear
TaATL199	372	39151.2	9.05	54.28	82.74	-0.146	Nuclear
TaATL200	224	22900.9	8.23	40.75	83.75	-0.048	PlasmaMembrane
TaATL201	220	23726	7.92	56.92	99.82	0.338	PlasmaMembrane
TaATL202	183	18740.7	6.39	55.18	90.66	0.382	Extracellular
TaATL203	406	42403	8.89	58.62	77.09	-0.15	PlasmaMembrane
TaATL204	181	18852.5	10.53	62.54	73.15	-0.109	Nuclear
TaATL205	151	16024.4	4.34	60.38	84.04	0.073	Extracellular
TaATL206	170	17882.8	8.3	61.84	97.76	0.167	Extracellular
TaATL207	364	38024.8	6	70.85	81.26	-0.069	Nuclear
TaATL208	391	41159.1	5.32	60.82	57.47	-0.474	Nuclear
TaATL209	156	16439	6.88	33.41	97.05	0.27	Extracellular
TaATL210	127	13556.9	5.02	48.27	108.27	0.557	Extracellular
TaATL211	405	43763.3	9.24	56.92	72.86	-0.371	Nuclear
TaATL212	449	47852	7.93	62.92	73.74	-0.281	Nuclear
TaATL213	285	30644.5	6.22	62.02	76.74	-0.235	Extracellular
TaATL214	174	18003.9	7.97	65.82	91.55	0.259	Extracellular
TaATL215	174	17783.5	9.26	67.8	80.06	0.011	Nuclear
TaATL216	371	38936.8	8.98	52.86	82.45	-0.181	Nuclear
TaATL217	187	19648.8	5.14	51.19	93.48	0.446	Extracellular
TaATL218	183	18877.8	6.86	52.49	87.49	0.317	Extracellular
TaATL219	404	42372.9	8.59	58.71	75.77	-0.175	PlasmaMembrane
TaATL220	181	18534.8	11.1	86.65	91.33	0.297	PlasmaMembrane
TaATL221	228	25659.1	5.31	59.22	81.67	-0.144	Extracellular
TaATL222	151	15958.2	4.28	60.76	84.04	-0.009	Extracellular
TaATL223	149	15691	4.28	56.5	93.02	0.128	Extracellular
TaATL224	169	17894.7	8	61.43	97.69	0.128	Extracellular
TaATL225	364	37956.7	6.18	72.01	80.16	-0.088	Nuclear
TaATL226	390	40997.9	5.06	63.17	58.56	-0.426	Extracellular
TaATL227	154	16401.9	6.88	32.99	93.25	0.178	Extracellular
TaATL228	402	43292	9.52	56.03	75.82	-0.326	Nuclear
TaATL229	451	47776.9	7.54	63	73.81	-0.277	Nuclear
TaATL230	282	30176.1	6.88	58.73	77.2	-0.246	Extracellular
TaATL231	204	20645.9	7.46	69.96	90.59	0.379	PlasmaMembrane
TaATL232	174	17836.5	9.26	65.04	77.82	-0.028	Nuclear
TaATL233	184	18762.7	6.04	49.14	89.67	0.412	Extracellular
TaATL234	401	41924.5	8.9	56.6	76.81	-0.148	PlasmaMembrane
TaATL235	183	18810.2	10.86	86.97	91.42	0.289	PlasmaMembrane
TaATL236	228	25699.3	5.62	54.3	82.98	-0.136	Extracellular
TaATL237	188	19521.3	9.82	62.27	75.59	0.006	Nuclear
TaATL238	150	15811.1	4.39	52.72	83.93	0.085	Extracellular
TaATL239	170	17939.8	8.3	62.47	97.18	0.136	Extracellular
TaATL240	366	38135	6.18	73.11	80.27	-0.084	Nuclear
TaATL241	386	40912	5.55	63.76	59.92	-0.454	Nuclear
TaATL242	155	16426	6.41	34.11	97.03	0.24	Extracellular
TaATL243	126	13382.7	5.15	41.2	110.71	0.594	Extracellular
TaATL244	405	43832.5	9.56	55.84	75.26	-0.355	Nuclear
TaATL245	443	47273.4	6.73	62.58	74.49	-0.28	Nuclear
TaATL246	250	26706.3	6.38	67.1	83.56	-0.122	Extracellular
TaATL247	279	29748.5	6.36	61.83	76.63	-0.216	Nuclear
TaATL248	209	21258.6	8.19	65.7	86.12	0.282	Nuclear
TaATL249	362	36968.7	6	45.98	85.99	-0.018	Extracellular
TaATL250	428	45599.5	8.04	59.16	81.31	-0.232	PlasmaMembrane
TaATL251	320	32820.5	9.56	61.69	77.88	-0.014	PlasmaMembrane
TaATL252	415	44821.3	5.88	59.63	69.98	-0.432	Nuclear
TaATL253	408	43315.3	6.71	51.67	77.08	-0.18	Nuclear
TaATL254	215	22657	6.49	40.58	88.09	0.063	Chloroplast
TaATL255	301	32847.2	6.45	66.53	92.46	-0.182	Extracellular
TaATL256	152	16536.8	7.04	50.72	77.76	-0.278	Mitochondrial
TaATL257	159	17250.7	5.94	41.08	73.65	-0.123	Extracellular
TaATL258	239	25909	5.06	56.25	94.77	0.355	PlasmaMembrane
TaATL259	200	21006.8	8.26	48.81	103	0.385	PlasmaMembrane
TaATL260	324	34205.5	8.61	82.26	72.01	-0.31	Nuclear
TaATL261	296	30540.6	5.6	48.48	78.51	0.028	PlasmaMembrane
TaATL262	216	22888.5	6.29	62.16	84.54	0.231	PlasmaMembrane
TaATL263	217	23216.8	6.63	59.42	85.48	0.202	PlasmaMembrane
TaATL264	135	14029.9	5.44	45.69	71.11	-0.061	Nuclear
TaATL265	173	18431.2	8.5	64.16	86.99	0.013	Extracellular
TaATL266	178	18305.1	7.53	57.86	81.74	0.16	PlasmaMembrane
TaATL267	244	26345.3	6.39	58.37	85.12	-0.104	Chloroplast
TaATL268	215	22116.6	8.43	74.45	83.49	0.2	Nuclear
TaATL269	160	16599.4	8.86	75.93	84.94	0.353	PlasmaMembrane
TaATL270	198	20350.7	8.59	66.67	81.41	0.276	Extracellular
TaATL271	154	15814.8	9.12	65.64	97.08	0.566	Extracellular
TaATL272	207	21047.3	8.43	74.24	82.56	0.248	Extracellular
TaATL273	208	21401.8	8.45	65.59	82.21	0.142	Extracellular
TaATL274	207	21173.7	8.54	58.93	85.94	0.318	Extracellular
TaATL275	161	16984.7	8.5	70.26	79.44	0.099	Extracellular
TaATL276	211	21802.4	9.16	64.26	90.33	0.305	PlasmaMembrane
TaATL277	162	17525.8	9.13	47.22	104.75	0.411	PlasmaMembrane
TaATL278	364	37336.1	5.74	42.08	87.91	-0.012	Nuclear
TaATL279	435	46380.3	7.63	60.18	77.75	-0.3	Nuclear
TaATL280	320	33205.1	9.73	65.22	76.62	-0.053	PlasmaMembrane
TaATL281	414	44749.2	6.08	58.48	69.66	-0.454	Chloroplast
TaATL282	410	43570.6	7.02	50.88	78.85	-0.148	Nuclear
TaATL283	180	19064.9	5.5	26.97	92.17	0.162	Extracellular
TaATL284	295	32135.7	8.8	60.97	94.68	-0.114	PlasmaMembrane
TaATL285	323	34280.7	8.87	83.67	71.61	-0.308	Nuclear
TaATL286	200	21060.9	8.25	45.02	109.85	0.495	PlasmaMembrane
TaATL287	243	26230.3	4.93	54.55	93.99	0.338	PlasmaMembrane
TaATL288	159	17178.6	5.94	41.2	71.82	-0.138	Extracellular
TaATL289	197	21407.3	8.81	64.94	63.05	-0.478	Nuclear
TaATL290	218	23211.8	5.93	56.32	85.09	0.197	PlasmaMembrane
TaATL291	218	23320.8	6.19	57.19	83.3	0.137	PlasmaMembrane
TaATL292	293	30153.3	6.41	44.23	81.64	0.123	PlasmaMembrane
TaATL293	402	41997.7	9.22	65.92	73.38	-0.213	Nuclear
TaATL294	322	34257.5	6.79	74.9	77.61	-0.381	Nuclear
TaATL295	228	24245.4	8.71	58.08	98.46	0.375	Extracellular
TaATL296	192	21028.1	6.5	54.36	77.86	-0.224	PlasmaMembrane
TaATL297	198	20354.6	8.72	71.59	86.26	0.187	Extracellular
TaATL298	181	18351.4	8.46	69.46	82.71	0.377	PlasmaMembrane
TaATL299	207	21052.4	8.68	71.95	86.81	0.286	Extracellular
TaATL300	207	21336.8	8.88	68.23	83.09	0.186	Extracellular
TaATL301	203	20977.2	8.56	72.11	87.04	0.265	Extracellular
TaATL302	197	20237.6	9.02	71.82	90.76	0.294	PlasmaMembrane
TaATL303	173	18286	8.71	52.22	80.4	0.012	Nuclear
TaATL304	370	37496.2	5.56	42.5	84.43	-0.026	Nuclear
TaATL305	432	45964.9	8.04	59.49	80.79	-0.244	Nuclear
TaATL306	323	33556.4	9.32	65.01	77.71	-0.046	PlasmaMembrane
TaATL307	408	44209.8	6.14	60.79	71.4	-0.401	Chloroplast
TaATL308	410	43521.6	6.46	54.77	79.34	-0.135	Nuclear
TaATL309	180	18994.9	6.06	27.73	92.17	0.198	Extracellular
TaATL310	296	32330.9	7.7	62.03	96.32	-0.1	PlasmaMembrane
TaATL311	323	34290.8	8.56	83.04	72.2	-0.289	Nuclear
TaATL312	205	21401.3	8.25	43.76	108.15	0.499	PlasmaMembrane
TaATL313	180	18717.9	6.27	47.11	98.17	0.559	PlasmaMembrane
TaATL314	243	26150.2	4.95	52.45	95.6	0.338	PlasmaMembrane
TaATL315	159	17220.7	5.94	41.61	74.28	-0.108	Extracellular
TaATL316	210	22431.9	5.01	55.6	86	0.24	PlasmaMembrane
TaATL317	294	30072.1	6.2	44.67	82.04	0.098	PlasmaMembrane
TaATL318	401	41880.6	9.22	63.48	73.82	-0.199	Chloroplast
TaATL319	324	34502.7	7.65	74.63	76.79	-0.388	Nuclear
TaATL320	167	17746.6	8.67	61.55	90	0.113	Extracellular
TaATL321	213	23294.8	5.44	60.13	79.72	-0.099	PlasmaMembrane
TaATL322	256	28105.2	6.4	59.06	80.74	-0.331	Chloroplast
TaATL323	170	18483.8	8.98	61.99	103.18	0.257	PlasmaMembrane
TaATL324	198	20368.8	8.89	58.28	98.69	0.401	PlasmaMembrane
TaATL325	199	20825.2	8	67.9	94.12	0.287	PlasmaMembrane
TaATL326	206	21274.8	8.71	62.11	86.8	0.264	Extracellular
TaATL327	207	21662.2	8.57	61.97	88.21	0.181	Extracellular
TaATL328	205	21205.7	8.84	74.61	85.22	0.224	Extracellular
TaATL329	199	20162.4	8.72	77.52	81.56	0.249	Nuclear
TaATL330	199	20115.4	8.58	61.66	87.49	0.358	PlasmaMembrane
TaATL331	216	22183.8	8.19	77.37	89.03	0.299	Extracellular
TaATL332	398	41653.4	9.22	65.47	73.62	-0.214	Chloroplast
TaATL333	367	38590.5	8.71	48.65	84.96	-0.112	Nuclear
TaATL334	223	22877.1	8.71	41.33	87.13	0.028	PlasmaMembrane
