# Supplementary material for: Genome-Wide Identification of ATL Gene Family in Wheat and Their Expression Analysis in Response to Salt Stress
Source: Plants (Basel). 2025 Apr 25;14(9):1306. doi: 10.3390/plants14091306 (PMC12073748; doi:10.3390/plants14091306)
Supplement: Supplementary file 1 [file plants-14-01306-s001.zip › Supplementary Table S2. Gene duplication and gene loss events of the ATL family in wheat and other species..xlsx]

## Sheet: Sheet1
Table S2. Gene duplication and gene loss events of the ATL family in wheat and other species.
	Species	Duplications	Losses
	Triticum aestivum	55	50
	Triticum urartu	2	105
	Aegilops tauschii	0	46
	Zea mays	24	107
	Arabidopsis thaliana	21	35
	Vitis vinifera	15	36
