# Supplementary material for: Genome-Wide Identification of ATL Gene Family in Wheat and Their Expression Analysis in Response to Salt Stress
Source: Plants (Basel). 2025 Apr 25;14(9):1306. doi: 10.3390/plants14091306 (PMC12073748; doi:10.3390/plants14091306)
Supplement: Supplementary file 1 [file plants-14-01306-s001.zip › Supplementary Table S3. Primer sequences of the ATL family.xlsx]

## Sheet: Sheet1
Table S3. Primer sequences of the ATL family
Gene	Forward Primer	Reverse Primer	length of amplicons
TaATL328	CACCGGCCAGACATCGTTAT	ACACGAACGCGCATAGGAG	116
TaATL272	CCCCATCATCGTTTCTGCG	AAGACCGTGGTGCTATCTTCA	135
TaATL88	GGCGTCGCTGATGAGGAT	TGGCTTTCCAAGTCCTCGAC	108
TaATL46	GGCATCGAGTCCAACCCACCA	CTGGCGAACTGGGTTGCT	172
TaActin	CTCCCTCACAACAACCGC	TACCAGGAACTTCCATACCAAC	228
