# Supplementary material for: Genome-Wide Identification of ATL Gene Family in Wheat and Their Expression Analysis in Response to Salt Stress
Source: Plants (Basel). 2025 Apr 25;14(9):1306. doi: 10.3390/plants14091306 (PMC12073748; doi:10.3390/plants14091306)
Supplement: Supplementary file 1 [file plants-14-01306-s001.zip › Supplementary Table S4. Detailed phylogenetic analysis of the ATL gene family.xlsx]

## Sheet: Sheet1
Table S4. Detailed phylogenetic analysis of the ATL gene family
Gene	Group Number
TaATL327	I
AET7Gv21337300.1	I
TaATL328	I
TaATL326	I
TaATL272	I
TuG1812G0700005937.01.T01.cds411974	I
TaATL299	I
TaATL214	I
TaATL231	I
TaATL248	I
AET6Gv21014800.1	I
Zm00001eb271880 P001	I
TaATL273	I
TuG1812G0700005938.01.T01.cds426108	I
TaATL325	I
AET7Gv21337600.1	I
TuG1812G0700005939.01.T01.cds363736	I
TaATL300	I
TaATL274	I
TaATL275	I
TaATL301	I
Zm00001eb190560 P001	I
TaATL329	I
AET7Gv21337100.1	I
TaATL330	I
AET7Gv21337000.1	I
TaATL271	I
TaATL297	I
TaATL331	I
AET7Gv21336900.1	I
TaATL268	I
Zm00001eb319810 P001	I
TaATL147	I
TaATL186	I
TaATL146	I
TaATL276	I
TaATL324	I
AET7Gv21337700.1	I
TaATL302	I
TaATL204	I
TuG1812G0600002681.01.T01.cds330941	I
TaATL237	I
Zm00001eb248760 P001	I
Zm00001eb311690 P001	I
AET6Gv20623900.1	I
TaATL144	I
TuG1812G0500003437.01.T01.cds375738	I
TuG1812G0500003438.01.T01.cds396386	I
TaATL184	I
TaATL163	I
AET5Gv20715200.2	I
TaATL185	I
AET5Gv20715200.1	I
TaATL165	I
TaATL164	I
TaATL145	I
TaATL8	I
TaATL26	I
TaATL16	I
Zm00001eb290630 P001	I
TaATL74	I
AET3Gv20841900.1	I
TaATL92	I
Zm00001eb146800 P001	I
Zm00001eb366740 P001	I
TaATL5	I
TaATL23	I
TaATL14	I
TaATL30	I
TaATL55	I
TaATL43	I
AET2Gv20676900.1	I
Zm00001eb243170 P001	I
TaATL198	I
AET6Gv20053000.1	I
TuG1812G0600000227.01.T01.cds404255	I
TaATL232	I
TaATL215	I
Zm00001eb229500 P001	I
AT1G49210.1	I
AT1G49220.1	I
AT3G18773.1	I
AT1G49200.1	I
AT1G49230.1	I
Vitvi04g01616 P001	I
AT4G17245.1	I
AT5G47610.1	I
Vitvi02g00280 P001	I
TaATL265	I
AET7Gv21172700.1	I
TuG1812G0700005100.01.T01.cds352009	I
TaATL320	I
TaATL295	I
Vitvi01g01862 P001	I
AT5G05280.1	I
AT3G10910.1	I
Vitvi06g00801 P001	I
Zm00001eb406080 P001	I
Vitvi13g01912 P001	I
Vitvi15g00217 P001	I
TaATL102	I
TaATL121	I
TaATL109	I
AT5G01880.1	I
Vitvi08g00857 P001	I
TaATL72	I
AET3Gv20779500.1	I
TaATL89	I
Zm00001eb149500 P001	I
TaATL25	I
TaATL6	I
TaATL15	I
TaATL7	I
TaATL24	I
AT1G20823.1	I
AT1G76410.1	I
Vitvi18g00058 P001	I
Vitvi19g04374 P001	I
Vitvi07g02702 P001	I
TaATL119	I
AET4Gv20762700.2	I
TaATL131	I
TaATL155	I
Zm00001eb022240 P001	I
AET1Gv20517900.1	I
TaATL11	I
TaATL20	I
TaATL2	I
Zm00001eb393790 P001	I
TaATL91	I
AET3Gv20788800.1	I
TaATL113	I
Zm00001eb290050 P001	I
Zm00001eb351800 P001	I
AT3G11110.1	I
Vitvi13g00079 P001	I
Vitvi06g01753 P001	I
Vitvi08g00718 P001	I
TaATL98	I
AET4Gv20301000.1	I
TaATL112	I
TaATL124	I
Zm00001eb164700 P001	I
Zm00001eb091480 P001	I
AET3Gv20917500.5	I
Zm00001eb191210 P001	I
TaATL206	I
TuG1812G0600002904.01.T01.cds379815	I
TaATL239	I
TaATL224	I
TaATL269	I
TaATL298	I
TaATL270	I
TuG1812G0700005933.01.T01.cds274580	I
TaATL37	I
AET2Gv21005100.1	I
TuG1812G0200005042.01.T01.cds300405	I
TaATL49	I
Zm00001eb072750 P001	I
Zm00001eb428110 P001	I
Zm00001eb187620 P001	I
Zm00001eb250960 P001	I
TaATL59	II
AET2Gv20792800.1	II
TaATL34	II
Vitvi03g00386 P001	II
AT3G18930.1	II
Vitvi13g00284 P001	II
Vitvi13g01969 P001	II
Vitvi13g01970 P001	II
Vitvi09g01517 P001	II
Vitvi11g01348 P001	II
Vitvi06g00677 P001	II
AT5G58580.1	II
Vitvi05g00041 P001	II
AT3G16720.1	II
AT4G15975.1	II
Vitvi07g00348 P001	II
AT3G62690.1	II
Zm00001eb111410 P001	II
AT2G47560.1	II
TaATL125	II
AET4Gv20445200.1	II
Vitvi10g01788 P001	II
Vitvi12g00220 P001	II
AT1G72310.1	II
Vitvi09g00012 P001	II
TaATL251	II
TuG1812G0700001639.01.T01.cds395815	II
TaATL306	II
TaATL280	II
Zm00001eb374170 P001	II
TaATL64	II
AET3Gv20190300.1	II
TaATL79	II
TaATL78	II
Zm00001eb130410 P001	II
Zm00001eb340160 P001	II
TaATL200	II
AET6Gv20152500.1	II
TaATL334	II
AT1G53820.1	II
Vitvi18g00179 P001	II
Vitvi18g00181 P001	II
AT5G42200.1	II
Vitvi18g00180 P001	II
TaATL13	II
Zm00001eb285790 P001	II
Zm00001eb346460 P001	II
Zm00001eb285770 P001	II
TaATL4	II
AET1Gv20566200.1	II
TuG1812G0100002666.01.T01.cds367534	II
TaATL22	II
TaATL169	II
TuG1812G0500004213.01.T01.cds304828	II
AET5Gv20917200.1	II
TaATL193	II
TaATL152	II
Zm00001eb109400 P001	II
Zm00001eb327570 P001	II
TaATL29	II
AET2Gv20348000.1	II
TaATL54	II
TaATL42	II
TaATL61	II
AET3Gv20048700.1	II
TuG1812G0300000241.01.T01	II
TaATL76	II
TuG1812G0300000237.01.T01.cds422527	II
TaATL62	II
TuG1812G0300000242.01.T01.cds425119	II
TuG1812U0000312100.01.T01.s cds6660	II
AET3Gv20048600.1	II
Zm00001eb081980 P001	II
TaATL60	II
TaATL261	II
TaATL292	II
TaATL317	II
AET7Gv20917800.1	II
TaATL31	II
TaATL56	II
AET2Gv20708700.1	II
TuG1812G0200003630.01.T01.cds438125	II
TaATL44	II
TaATL168	II
TaATL149	II
TaATL187	II
TuG1812G0500003844.01.T01.cds434602	II
AET5Gv20823100.3	II
TaATL188	II
TuG1812G0500003845.01.T01.cds282203	II
TaATL167	II
TaATL148	II
TaATL189	II
TaATL166	II
TaATL150	II
TuG1812G0500003846.01.T01.cds318636	II
TaATL151	II
TaATL190	II
TuG1812G0500003847.01.T01.cds386502	II
AET5Gv20823300.1	II
Zm00001eb320730 P001	II
Zm00001eb153950 P001	III
Zm00001eb409590 P001	III
Zm00001eb413840 P001	III
Zm00001eb371270 P001	III
Zm00001eb398960 P001	III
Vitvi03g01473 P001	III
TaATL70	III
AET3Gv20668100.1	III
TuG1812G0300003252.01.T01.cds240919	III
TaATL86	III
TaATL9	III
AET1Gv20827700.1	III
TaATL17	III
AT2G46160.1	III
AT3G61550.1	III
Zm00001eb293470 P001	III
Vitvi15g01082 P001	III
AT5G07040.1	III
Vitvi13g01387 P001	III
TaATL137	III
TaATL158	III
TaATL103	III
TaATL120	III
AET4Gv20205400.5	III
TaATL108	III
Zm00001eb120050 P001	III
Zm00001eb238390 P001	III
TuG1812G0600001241.01.T01.cds441927	III
TaATL38	III
AET2Gv21052100.1	III
TaATL50	III
Zm00001eb204420 P001	III
TaATL205	III
AET6Gv20651300.1	III
TaATL238	III
TuG1812G0600002796.01.T01.cds365129	III
TaATL222	III
Zm00001eb250010 P001	III
TaATL223	III
TuG1812G0600002732.01.T01.cds342992	III
TaATL134	III
TaATL174	III
TaATL176	III
TaATL132	III
TaATL133	III
TaATL175	III
AET5Gv20094300.1	III
Zm00001eb134620 P001	III
Vitvi02g00013 P001	III
Vitvi15g01067 P001	III
AT3G61460.1	III
AT5G41400.1	III
AET4Gv20188700.1	III
TaATL260	III
TuG1812G0700003778.01.T01.cds438541	III
TaATL311	III
AET7Gv20828800.1	III
TaATL285	III
Zm00001eb383440 P001	III
TaATL104	III
TaATL197	III
AET5Gv21188400.1	III
TaATL173	III
Zm00001eb242580 P001	III
TaATL68	III
AET3Gv20317400.1	III
TaATL84	III
TaATL220	III
AET6Gv20386600.1	III
TaATL235	III
Zm00001eb233850 P001	III
TaATL73	III
TaATL90	III
Vitvi14g01789 P001	III
Zm00001eb280310 P001	III
TaATL254	III
TaATL309	III
AET7Gv20527900.1	III
TaATL283	III
Zm00001eb253490 P001	III
TaATL243	III
AET6Gv20731600.1	III
TaATL210	III
TaATL227	III
TaATL209	III
AET6Gv20731500.1	III
TaATL242	III
Vitvi04g02103 P001	III
Vitvi11g00990 P001	III
Vitvi06g01702 P001	III
Vitvi19g01876 P001	III
Vitvi19g04090 P001	III
AT2G18670.1	III
AT4G30370.1	III
Zm00001eb092370 P001	III
TaATL52	III
Zm00001eb195250 P001	III
TaATL139	III
AET5Gv20381600.1	III
TaATL179	III
TaATL138	III
TaATL153	III
AET5Gv20992500.1	III
TaATL194	III
TaATL170	III
Zm00001eb213300 P001	III
AT2G35910.1	III
Vitvi08g00258 P001	III
Zm00001eb300290 P001	III
TaATL19	III
AET1Gv20029700.1	III
TaATL266	III
Zm00001eb164680 P001	III
TaATL99	III
Zm00001eb164690 P001	III
Zm00001eb293380 P001	III
TaATL100	III
TaATL123	III
TaATL111	III
TaATL191	III
TaATL192	III
Zm00001eb050260 P001	III
TaATL71	III
TuG1812G0300003358.01.T01.cds419707	III
AET0Gv20037600.1	III
AET3Gv20692500.1	III
TaATL88	III
TaATL87	III
Zm00001eb152830 P001	III
Zm00001eb370730 P001	III
AT2G42350.1	III
AT2G42360.1	III
AT3G14320.1	III
AT3G19140.1	III
Zm00001eb432540 P001	III
TaATL80	IV
AET3Gv20316300.1	IV
TuG1812G0300001621.01.T01.cds247189	IV
TaATL65	IV
TaATL66	IV
AET3Gv20316300.3	IV
TaATL81	IV
TaATL28	IV
TaATL53	IV
AET2Gv20323800.1	IV
TaATL41	IV
Zm00001eb383460 P001	IV
TaATL154	IV
TaATL196	IV
TuG1812G0500004862.01.T01	IV
AET5Gv21090800.1	IV
TaATL172	IV
TaATL202	IV
AET6Gv20250900.1	IV
TaATL233	IV
TaATL218	IV
TuG1812G0300001619.01.T01.cds358762	IV
AET6Gv20301900.1	IV
Zm00001eb238220 P001	IV
TaATL313	IV
AET7Gv20829400.1	IV
TaATL277	IV
TaATL323	IV
AET7Gv21355100.1	IV
TaATL201	IV
TaATL217	IV
Vitvi08g04216 P001	IV
Zm00001eb238420 P001	IV
TaATL262	IV
TaATL291	IV
TaATL290	IV
TaATL316	IV
TaATL263	IV
Zm00001eb204450 P001	IV
TaATL143	IV
AET5Gv20634800.1	IV
TaATL183	IV
TaATL162	IV
Zm00001eb383450 P001	IV
TaATL259	IV
AET7Gv20828900.1	IV
TaATL312	IV
TaATL286	IV
TaATL246	IV
AET6Gv20965000.1	IV
TaATL213	IV
TaATL230	IV
TaATL247	IV
TaATL67	IV
AET3Gv20316700.1	IV
TaATL82	IV
TaATL83	IV
Zm00001eb238440 P001	IV
TaATL257	IV
AET7Gv20830400.2	IV
TaATL315	IV
TaATL288	IV
Zm00001eb204430 P001	IV
Zm00001eb238400 P001	IV
Zm00001eb238430 P001	IV
AT4G17920.1	IV
AT5G46650.1	IV
Vitvi02g00714 P001	IV
AT2G35420.1	IV
TaATL1	IV
TuG1812G0100002307.01.T01.cds279146	IV
AET1Gv20499400.2	IV
Zm00001eb024440 P001	IV
AT4G40070.1	IV
TaATL256	IV
TaATL289	IV
Zm00001eb022760 P001	IV
Zm00001eb050250 P001	IV
AT2G28920.1	IV
TaATL93	IV
TaATL234	IV
AET6Gv20321000.2	IV
TaATL203	IV
TaATL219	IV
TaATL142	IV
TuG1812G0500002762.01.T01.cds291365	IV
AET5Gv20585000.1	IV
TaATL182	IV
TaATL161	IV
Zm00001eb101200 P001	IV
Zm00001eb101200 P002	IV
Zm00001eb315620 P001	IV
Zm00001eb033500 P001	IV
TaATL96	IV
TaATL127	IV
AET4Gv20515000.1	IV
TaATL115	IV
Vitvi04g04432 P001	IV
Vitvi18g00464 P001	IV
TaATL211	IV
AET6Gv20777300.1	IV
TaATL244	IV
TaATL228	IV
Zm00001eb193860 P001	IV
Zm00001eb279270 P001	IV
TaATL252	IV
TaATL307	IV
AET7Gv20458700.1	IV
TaATL281	IV
Zm00001eb255510 P001	IV
AT5G27420.1	IV
Vitvi14g00275 P001	IV
AT3G05200.1	IV
TaATL95	IV
TuG1812G0300005263.01.T01.cds307613	IV
AET3Gv21142000.1	IV
Zm00001eb315600 P001	IV
Zm00001eb101180 P001	IV
TaATL141	IV
TuG1812G0500002770.01.T01.cds397976	IV
AET5Gv20584400.1	IV
TaATL181	IV
TaATL160	IV
AT4G09120.1	IV
AT4G09130.1	IV
AT4G09110.1	IV
AT1G35330.1	IV
AT2G34990.1	IV
AT2G35000.1	IV
AT4G09100.1	IV
Zm00001eb098900 P001	IV
Zm00001eb311550 P001	IV
Zm00001eb030780 P001	IV
TaATL177	IV
AET5Gv20180100.1	IV
TaATL156	IV
TuG1812G0500000733.01.T01.cds338948	IV
TaATL135	IV
Zm00001eb135320 P001	IV
AT3G60220.1	IV
TaATL171	IV
TuG1812G0500004624.01.T01.cds376963	IV
AET5Gv21017700.2	IV
TaATL195	IV
TaATL75	IV
AET3Gv21020600.2	IV
TaATL94	IV
Zm00001eb244640 P001	IV
TaATL63	IV
TaATL32	IV
AET2Gv20720200.1	IV
TaATL57	IV
TaATL45	IV
Zm00001eb081330 P001	IV
Zm00001eb423760 P001	IV
TaATL77	IV
AET3Gv20103200.1	IV
TaATL207	IV
AET6Gv20673400.1	IV
TuG1812G0600002913.01.T01.cds348192	IV
TaATL240	IV
TaATL225	IV
Zm00001eb072640 P001	IV
Zm00001eb428240 P001	IV
Zm00001eb251040 P001	IV
AET2Gv21001000.2	IV
TaATL36	IV
TaATL48	IV
TaATL3	IV
AET1Gv20541200.1	IV
TaATL21	IV
TuG1812G0100002547.01.T01.cds247653	IV
TaATL12	IV
Zm00001eb024020 P001	IV
Zm00001eb390730 P001	IV
TaATL267	IV
TaATL296	IV
TaATL322	IV
TaATL321	IV
AET7Gv21328100.1	IV
TaATL105	IV
AET4Gv20730700.1	IV
TaATL128	IV
Zm00001eb401490 P001	IV
TaATL116	IV
Zm00001eb006670 P001	IV
Vitvi06g01359 P001	V
AET6Gv20979400.2	V
AT2G27940.1	V
AT1G22500.1	V
AT1G72200.1	V
TaATL253	V
TaATL308	V
AET7Gv20486600.1	V
TaATL282	V
Zm00001eb279830 P001	V
Zm00001eb372150 P001	V
TaATL140	V
AET5Gv20486500.1	V
TaATL180	V
TaATL159	V
Zm00001eb254330 P001	V
Zm00001eb271600 P002	V
TaATL278	V
TaATL249	V
TaATL304	V
Vitvi14g01801 P001	V
Vitvi15g01417 P001	V
Vitvi01g04205 P001	V
Vitvi17g00775 P001	V
AT5G40250.1	V
TaATL250	V
TaATL305	V
TuG1812G0700001595.01.T01.cds469349	V
AET7Gv20384400.1	V
TaATL279	V
Zm00001eb374390 P001	V
TaATL97	V
AET4Gv20501000.1	V
TaATL126	V
TaATL114	V
TaATL212	V
AET6Gv20870500.2	V
TaATL245	V
TaATL229	V
Zm00001eb257520 P001	V
Zm00001eb192670 P001	V
TaATL221	V
TuG1812G0600002388.01.T01	V
AET6Gv20508900.2	V
TaATL236	V
Zm00001eb243920 P001	V
Vitvi18g03257 P001	V
AT1G33480.1	V
AT4G10150.1	V
AT4G10160.1	V
Vitvi02g01356 P001	V
Vitvi02g04038 P001	V
AT4G24015.1	V
AT4G30400.1	V
Vitvi11g00869 P001	V
Zm00001eb141740 P001	VI
Zm00001eb141860 P001	VI
Zm00001eb141780 P001	VI
Zm00001eb142050 P001	VI
Zm00001eb339060 P001	VI
TaATL40	VI
Vitvi08g01578 P001	VI
Vitvi04g02153 P001	VI
TaATL106	VI
TaATL129	VI
AET4Gv20751600.1	VI
TaATL117	VI
AT5G43420.1	VI
Vitvi05g00713 P001	VI
AT1G70910.1	VI
AT1G04360.1	VI
Vitvi07g00582 P001	VI
TaATL35	VI
TuG1812G0200004981.01.T01.cds377039	VI
AET2Gv20990700.1	VI
TaATL47	VI
Zm00001eb072390 P001	VI
TaATL208	VI
TuG1812G0600002929.01.T01.cds417833	VI
TaATL241	VI
AET6Gv20675800.1	VI
TaATL226	VI
AT5G17600.1	VI
Vitvi15g00291 P001	VI
Zm00001eb251210 P001	VI
AT2G37580.1	VI
AT3G03550.1	VI
Vitvi02g00708 P001	VI
AT4G17905.1	VI
TaATL33	VI
TaATL58	VI
AET2Gv20720300.1	VI
TaATL46	VI
Zm00001eb081320 P001	VI
TaATL319	VI
AET7Gv21155800.1	VI
TaATL294	VI
Zm00001eb182770 P001	VI
TaATL216	VI
AET6Gv20130100.1	VI
TaATL333	VI
Zm00001eb115110 P001	VI
TaATL199	VI
TuG1812G0600000517.01.T01.cds418177	VI
TaATL107	VI
TaATL130	VI
AET4Gv20751800.1	VI
TaATL118	VI
Zm00001eb004000 P001	VI
Vitvi06g00410 P001	VI
AT4G33565.1	VI
Vitvi18g00462 P001	VI
AT1G72220.1	VI
TaATL255	VI
TaATL310	VI
TuG1812G0700002683.01.T01.cds274077	VI
TaATL284	VI
AET7Gv20622500.1	VI
Zm00001eb038810 P001	VI
Vitvi03g01095 P001	VI
AT5G10380.1	VI
Vitvi07g01476 P001	VI
Zm00001eb345580 P001	VI
AET1Gv21048000.1	VI
TuG1812G0100004827.01.T01.cds474066	VI
TaATL18	VI
TaATL27	VI
TaATL10	VI
Zm00001eb297810 P001	VI
AT2G20030.1	VI
AT4G28890.1	VI
Vitvi04g04067 P001	VI
Vitvi11g00293 P001	VI
AT3G60966.1	VI
Vitvi15g00388 P001	VI
AT1G23980.1	VI
TaATL101	VI
TuG1812G0400001404.01.T01	VI
AET4Gv20276900.1	VI
TaATL122	VI
TaATL110	VI
TaATL136	VI
TaATL178	VI
AET5Gv20350300.1	VI
TuG1812G0500001282.01.T01	VI
TaATL157	VI
AT5G57750.1	VI
AT2G18650.1	VI
Zm00001eb177000 P001	VI
Zm00001eb226440 P001	VI
TaATL332	VI
TaATL318	VI
AET7Gv21034300.1	VI
TuG1812G0700004613.01.T01.cds405436	VI
TaATL293	VI
AT5G05810.1	VI
Vitvi11g01197 P001	VI
TaATL69	VI
AET3Gv20317500.2	VI
TaATL85	VI
TaATL303	VI
AET7Gv20042000.1	VI
TaATL264	VI
TaATL39	VI
AET2Gv21101000.1	VI
TaATL51	VI
TaATL258	VI
AET7Gv20829700.1	VI
TaATL314	VI
TaATL287	VI
Zm00001eb134610 P001	VI
